# Supplementary material for: Network meta-analysis of first-line R-CHOP-based regimens in MYC/BCL2 double-expressor diffuse large B-cell lymphoma
Source: Front Immunol. 2026 Jun 23;17:1832980. doi: 10.3389/fimmu.2026.1832980 (PMC13337834; doi:10.3389/fimmu.2026.1832980)
Supplement: Supplementary file 3 [file Table2.xlsx]

## Sheet: Table S2 - Bayesian vs Freq
Supplemental Table S2. Comparison of Frequentist and Bayesian Network Meta-Analysis Results
All hazard ratios are versus R-CHOP (reference). Bayesian FE: fixed-effect with vague priors; Bayesian RE: random-effects with Turner et al. prior on tau.
Analysis	Outcome	Treatment	Frequentist HR (95% CI)	Freq SUCRA	Bayesian FE HR (95% CrI)	Bayesian RE HR (95% CrI)	P(HR<1) (RE model)
Primary (4 studies)	PFS	Pola-R-CHP	0.65 (0.45–0.94)*	76.1%	0.65 (0.45–0.94)	0.65 (0.30–1.45)	90.2%
		CR-CHOP	0.78 (0.56–1.09)	51.9%	0.78 (0.56–1.09)	0.78 (0.36–1.65)	80.6%
		VR-CHOP	0.72 (0.33–1.58)	58.3%	0.72 (0.33–1.58)	0.72 (0.26–1.95)	75.8%
		Ven-R-CHOP	0.77 (0.46–1.29)	52.5%	0.77 (0.46–1.29)	0.77 (0.34–1.80)	76.9%
	OS	Pola-R-CHP	0.84 (0.53–1.33)	56.8%	0.84 (0.53–1.33)	0.85 (0.39–1.92)	69.2%
		CR-CHOP	0.77 (0.53–1.13)	69.8%	0.77 (0.53–1.13)	0.77 (0.36–1.62)	80.2%
		VR-CHOP	0.83 (0.31–2.20)	54.7%	0.83 (0.31–2.20)	0.84 (0.26–2.53)	63.1%
		Ven-R-CHOP	0.95 (0.50–1.80)	41.0%	0.95 (0.50–1.80)	0.95 (0.38–2.33)	55.7%
Excluding CAVALLI (3 studies)	PFS	Pola-R-CHP	0.65 (0.45–0.94)*	78.2%	0.65 (0.45–0.94)	0.65 (0.30–1.43)	90.3%
		CR-CHOP	0.78 (0.56–1.09)	53.0%	0.78 (0.56–1.09)	0.79 (0.37–1.63)	80.4%
		VR-CHOP	0.72 (0.33–1.58)	59.2%	0.72 (0.33–1.58)	0.71 (0.26–1.92)	76.1%
	OS	Pola-R-CHP	0.84 (0.53–1.33)	55.0%	0.84 (0.53–1.33)	0.84 (0.36–1.96)	69.8%
		CR-CHOP	0.77 (0.53–1.13)	69.4%	0.77 (0.53–1.13)	0.77 (0.33–1.73)	79.5%
		VR-CHOP	0.83 (0.31–2.20)	53.3%	0.83 (0.31–2.20)	0.83 (0.25–2.73)	62.7%
Excluding REMoDL-B (3 studies)	PFS	Pola-R-CHP	0.65 (0.45–0.94)*	81.8%	0.65 (0.45–0.94)	0.65 (0.30–1.42)	90.3%
		CR-CHOP	0.78 (0.56–1.09)	54.9%	0.78 (0.56–1.09)	0.78 (0.36–1.66)	81.0%
		Ven-R-CHOP	0.77 (0.46–1.29)	55.2%	0.77 (0.46–1.29)	0.77 (0.33–1.79)	76.3%
	OS	Pola-R-CHP	0.84 (0.53–1.33)	59.3%	0.84 (0.53–1.33)	0.84 (0.37–2.04)	70.5%
		CR-CHOP	0.77 (0.53–1.13)	74.5%	0.77 (0.53–1.13)	0.78 (0.34–1.76)	79.4%
		Ven-R-CHOP	0.95 (0.50–1.80)	41.1%	0.95 (0.50–1.80)	0.95 (0.36–2.46)	54.7%
* Statistically significant (95% CI excludes 1). FE, fixed-effect; RE, random-effects; CrI, credible interval; SUCRA, surface under the cumulative ranking curve; P(HR<1), posterior probability of HR being less than 1. Bayesian RE model used Turner et al. (2012) prior: tau ~ HalfNormal(0, 0.32).

## Sheet: Bayesian Model Details
Bayesian NMA Model Specification
Model A: Fixed-Effect Bayesian NMA
Prior on treatment effects:	d_k ~ Normal(0, 100²) [uninformative]
Likelihood:	y_k | d_k ~ Normal(d_k, SE_k²)
Posterior (analytical):	d_k | y_k ~ Normal(mu_post, var_post)
	var_post = 1/(1/100² + 1/SE_k²) ≈ SE_k²
Note:	With vague priors, posterior ≈ likelihood, yielding estimates virtually identical to frequentist.
Model B: Random-Effects Bayesian NMA
Prior on treatment effects:	d_k ~ Normal(0, 100²) [uninformative]
Prior on heterogeneity:	tau ~ HalfNormal(0, 0.32) [Turner et al. 2012]
Likelihood:	y_k | d_k, tau ~ Normal(d_k, SE_k² + tau²)
MCMC settings:	200,000 iterations; burn-in 50,000; thinning every 15
Note:	In a star network with 1 study per comparison, tau is poorly identified.
	The posterior on tau is largely driven by the prior.
	This yields appropriately wider credible intervals that reflect structural uncertainty.
Turner et al. reference:	Turner RM, Davey J, Clarke MJ, Thompson SG, Higgins JP.
	Predicting the extent of heterogeneity in meta-analysis, using empirical data
	from the Cochrane Database of Systematic Reviews. Int J Epidemiol. 2012;41:818-827.
Tau posterior summary (PFS, primary):	median=0.224, 95% CrI (0.011, 0.736)
Tau posterior summary (OS, primary):	median=0.218, 95% CrI (0.011, 0.687)
